# Supplementary material for: Stereotactic Radiotherapy after Radical Prostatectomy in Patients with Prostate Cancer in the Adjuvant or Salvage Setting: A Systematic Review
Source: Cancers (Basel). 2022 Jan 29;14(3):696. doi: 10.3390/cancers14030696 (PMC8833497; doi:10.3390/cancers14030696)
Supplement: Supplementary file 1 [file cancers-14-00696-s001.zip]

Archive with 1 entries (1 files):
- cancers-1564713-supplementary.pdf
